# Supplementary material for: Oral Administration of Probiotic Bifidobacterium breve Ameliorates Tonic–Clonic Seizure in a Pentylenetetrazole-Induced Kindling Mouse Model via Integrin-Linked Kinase Signaling
Source: Int J Mol Sci. 2024 Aug 27;25(17):9259. doi: 10.3390/ijms25179259 (PMC11395544; doi:10.3390/ijms25179259)
Supplement: Supplementary file 1 [file ijms-25-09259-s001.zip]

Archive with 1 entries (1 files):
- ijms-3163895-supplementary.pdf
